# Supplementary material for: An Exploratory Study of the Relationship Between Phoria, Oculomotor Skills and Visual Symptoms in Children Aged 5 to 8 Years
Source: J Eye Mov Res. 2026 Apr 2;19(2):36. doi: 10.3390/jemr19020036 (PMC13116892; doi:10.3390/jemr19020036)
Supplement: Supplementary file 1 [file jemr-19-00036-s001.zip]

Archive with 1 entries (1 files):
- jemr-4128632-supplementary.pdf
